# Supplementary material for: Association between non-high-density lipoprotein cholesterol to high-density lipoprotein cholesterol ratio and age-related macular degeneration: insights from two observational studies
Source: Front Med (Lausanne). 2025 Dec 10;12:1724938. doi: 10.3389/fmed.2025.1724938 (PMC12728024; doi:10.3389/fmed.2025.1724938)
Supplement: Supplementary file 3 [file Table_1.xlsx]

## Sheet: fdr_tbl
Variable	P_raw	Q_FDR
Age-T1	0.468	0.627169
Age-T2	0.2094	0.493189
Age-T3	0.3208	0.54536
Sex-T1	0.17	0.493189
Sex-T2	0.2419	0.493189
BMI-T1	0.9804	0.9804
BMI-T2	0.9723	0.9804
BMI-T3	0.0125	0.2125
HTN-T1	0.0794	0.449933
HTN-T2	0.4796	0.627169
DM-T1	0.1612	0.493189
DM-T2	0.2611	0.493189
Age×NHHR	0.8611	0.975913
Sex×NHHR	0.6305	0.765607
BMI×NHHR	0.0586	0.449933
HTN×NHHR	0.2105	0.493189
DM×NHHR	0.4382	0.627169
